# Supplementary material for: T cell microvilli constitute immunological synaptosomes that carry messages to antigen-presenting cells
Source: Nat Commun. 2018 Sep 7;9:3630. doi: 10.1038/s41467-018-06090-8 (PMC6128830; doi:10.1038/s41467-018-06090-8)
Supplement: Supplementary file 10 — Supplementary Data 1 [file 41467_2018_6090_MOESM10_ESM.xlsx]

## Sheet: Total
Rank	Accession	spectral counts	Description	Gene symbol
1	P09411	474	Phosphoglycerate kinase 1	PGK1
2	P05064	271	Fructose-bisphosphate aldolase A	ALDOA
3	P50247	124	Adenosylhomocysteinase	SAHH
4	P05202	123	Aspartate aminotransferase, mitochondrial	AATM
5	P14206	116	40S ribosomal protein SA	RSSA
6	Q9CZU6	116	Citrate synthase, mitochondrial	CISY
7	P61161	115	Actin-related protein 2	ARP2
8	Q91VI7	97	Ribonuclease inhibitor	RINI
9	Q99JY3	93	GTPase IMAP family member 4	GIMA4
10	Q9WVJ2	88	26S proteasome non-ATPase regulatory subunit 13	PSD13
11	Q9DB77	86	Cytochrome b-c1 complex subunit 2, mitochondrial	QCR2
12	P09041	79	Phosphoglycerate kinase 2	PGK2
13	P42209	77	Septin-1	SEPT1
14	P05201	75	Aspartate aminotransferase, cytoplasmic	AATC
15	Q99JI4	74	26S proteasome non-ATPase regulatory subunit 6	PSMD6
16	P16460	72	Argininosuccinate synthase	ASSY
17	P60335	71	Poly(rC)-binding protein 1	PCBP1
18	Q9DCL9	71	Multifunctional protein ADE2	PUR6
19	Q8QZT1	68	Acetyl-CoA acetyltransferase, mitochondrial	THIL
20	P62334	66	26S protease regulatory subunit 10B	PRS10
21	Q9JIF0	64	Protein arginine N-methyltransferase 1	ANM1
22	Q9R0N0	61	Galactokinase	GALK1
23	Q61990	56	Poly(rC)-binding protein 2	PCBP2
24	Q921H8	54	3-ketoacyl-CoA thiolase A, peroxisomal	THIKA
25	Q9JK81	54	UPF0160 protein MYG1, mitochondrial	MYG1
26	Q9CQT1	53	Methylthioribose-1-phosphate isomerase	MTNA
27	P18242	51	Cathepsin D	CATD
28	Q8BWT1	50	3-ketoacyl-CoA thiolase, mitochondrial	THIM
29	P05063	50	Fructose-bisphosphate aldolase C	ALDOC
30	Q80UG5	50	Septin-9	SEPT9
31	P42208	47	Septin-2	SEPT2
32	Q07417	46	Short-chain specific acyl-CoA dehydrogenase, mitochondrial	ACADS
33	P08752	46	Guanine nucleotide-binding protein G(i) subunit alpha-2	GNAI2
34	Q60854	45	Serpin B6	SPB6
35	Q99K85	45	Phosphoserine aminotransferase	SERC
36	P51174	45	Long-chain specific acyl-CoA dehydrogenase, mitochondrial	ACADL
37	P10126	45	Elongation factor 1-alpha 1	EF1A1
38	Q60737	44	Casein kinase II subunit alpha	CSK21
39	Q9CQC6	44	Basic leucine zipper and W2 domain-containing protein 1	BZW1
40	P50580	44	Proliferation-associated protein 2G4	PA2G4
41	Q9EQU5	43	Protein SET	SET
42	Q9R1T2	42	SUMO-activating enzyme subunit 1	SAE1
43	Q9CZ44	38	NSFL1 cofactor p47	NSF1C
44	P01901	38	H-2 class I histocompatibility antigen, K-B alpha chain	HA1B
45	Q91WK2	37	Eukaryotic translation initiation factor 3 subunit H	EIF3H
46	P01899	37	H-2 class I histocompatibility antigen, D-B alpha chain	HA11
47	P63085	36	Mitogen-activated protein kinase 1	MK01
48	Q8BK64	36	Activator of 90 kDa heat shock protein ATPase homolog 1	AHSA1
49	Q9Z0P5	36	Twinfilin-2	TWF2
50	Q61210	36	Rho guanine nucleotide exchange factor 1	ARHG1
51	Q8BG32	35	26S proteasome non-ATPase regulatory subunit 11	PSD11
52	P70460	35	Vasodilator-stimulated phosphoprotein	VASP
53	P61979	35	Heterogeneous nuclear ribonucleoprotein K	HNRPK
54	Q9CR16	35	Peptidyl-prolyl cis-trans isomerase D	PPID
55	Q99JX4	35	Eukaryotic translation initiation factor 3 subunit M	EIF3M
56	Q9D8V0	34	Minor histocompatibility antigen H13	HM13
57	Q9QXB9	33	Developmentally-regulated GTP-binding protein 2	DRG2
58	Q99020	33	Heterogeneous nuclear ribonucleoprotein A/B	ROAA
59	Q60766	33	Immunity-related GTPase family M protein 1	IRGM1
60	Q8CAY6	32	Acetyl-CoA acetyltransferase, cytosolic	THIC
61	Q8BH69	32	Selenide, water dikinase 1	SPS1
62	Q60668	32	Heterogeneous nuclear ribonucleoprotein D0	HNRPD
63	O35685	31	Nuclear migration protein nudC	NUDC
64	Q9CQM9	31	Glutaredoxin-3	GLRX3
65	P27601	31	Guanine nucleotide-binding protein subunit alpha-13	GNA13
66	Q9Z1D1	31	Eukaryotic translation initiation factor 3 subunit G	EIF3G
67	P35486	31	Pyruvate dehydrogenase E1 component subunit alpha, somatic form, mitochondrial	ODPA
68	Q9Z2I8	31	Succinate--CoA ligase [GDP-forming] subunit beta, mitochondrial	SUCB2
69	Q9JHJ0	31	Tropomodulin-3	TMOD3
70	P60843	31	Eukaryotic initiation factor 4A-I	IF4A1
71	P61620	30	Protein transport protein Sec61 subunit alpha isoform 1	S61A1
72	P14429	30	H-2 class I histocompatibility antigen, Q7 alpha chain	HA17
73	Q9D6R2	30	Isocitrate dehydrogenase [NAD] subunit alpha, mitochondrial	IDH3A
74	Q99J77	29	Sialic acid synthase	SIAS
75	P26516	29	26S proteasome non-ATPase regulatory subunit 7	PSMD7
76	Q920E5	29	Farnesyl pyrophosphate synthase	FPPS
77	P24452	29	Macrophage-capping protein	CAPG
78	Q99P72	29	Reticulon-4	RTN4
79	Q9Z2I9	28	Succinate--CoA ligase [ADP-forming] subunit beta, mitochondrial	SUCB1
80	P14576	28	Signal recognition particle 54 kDa protein	SRP54
81	O88544	27	COP9 signalosome complex subunit 4	CSN4
82	P58389	26	Serine/threonine-protein phosphatase 2A activator	PTPA
83	Q99J09	26	Methylosome protein 50	MEP50
84	Q9JII6	26	Alcohol dehydrogenase [NADP(+)]	AK1A1
85	Q9CZ30	26	Obg-like ATPase 1	OLA1
86	Q3UM45	25	Protein phosphatase 1 regulatory subunit 7	PP1R7
87	P61164	25	Alpha-centractin	ACTZ
88	Q9Z2N8	25	Actin-like protein 6A	ACL6A
89	P47811	24	Mitogen-activated protein kinase 14	MK14
90	P20152	24	Vimentin	VIME
91	O88986	24	2-amino-3-ketobutyrate coenzyme A ligase, mitochondrial	KBL
92	P63094	23	Guanine nucleotide-binding protein G(s) subunit alpha isoforms short	GNAS2
93	P54071	23	Isocitrate dehydrogenase [NADP], mitochondrial	IDHP
94	Q91WD5	23	NADH dehydrogenase [ubiquinone] iron-sulfur protein 2, mitochondrial	NDUS2
95	P62196	22	26S protease regulatory subunit 8	PRS8
96	Q63844	22	Mitogen-activated protein kinase 3	MK03
97	Q99JB2	22	Stomatin-like protein 2, mitochondrial	STML2
98	O88543	22	COP9 signalosome complex subunit 3	CSN3
99	P22907	22	Porphobilinogen deaminase	HEM3
100	Q07076	22	Annexin A7	ANXA7
101	O35857	22	Mitochondrial import inner membrane translocase subunit TIM44	TIM44
102	Q91W90	22	Thioredoxin domain-containing protein 5	TXND5
103	P14426	22	H-2 class I histocompatibility antigen, D-K alpha chain	HA13
104	Q9WUK4	21	Replication factor C subunit 2	RFC2
105	Q8BVQ5	21	Protein phosphatase methylesterase 1	PPME1
106	Q9QYA2	21	Mitochondrial import receptor subunit TOM40 homolog	TOM40
107	Q8VCA8	21	Secernin-2	SCRN2
108	P32233	21	Developmentally-regulated GTP-binding protein 1	DRG1
109	Q9DC51	21	Guanine nucleotide-binding protein G(k) subunit alpha	GNAI3
110	P16858	20	Glyceraldehyde-3-phosphate dehydrogenase	G3P
111	Q8BY71	20	Histone acetyltransferase type B catalytic subunit	HAT1
112	Q91XD6	20	Vacuolar protein-sorting-associated protein 36	VPS36
113	Q8VE37	20	Regulator of chromosome condensation	RCC1
114	Q93092	20	Transaldolase	TALDO
115	Q62433	20	Protein NDRG1	NDRG1
116	Q9QYR9	20	Acyl-coenzyme A thioesterase 2, mitochondrial	ACOT2
117	Q9JKP5	20	Muscleblind-like protein 1	MBNL1
118	P31938	19	Dual specificity mitogen-activated protein kinase kinase 1	MP2K1
119	Q9WUQ2	19	Prolactin regulatory element-binding protein	PREB
120	Q91V12	18	Cytosolic acyl coenzyme A thioester hydrolase	BACH
121	Q8BG48	18	Serine/threonine-protein kinase 17B	ST17B
122	Q99KV1	18	DnaJ homolog subfamily B member 11	DJB11
123	Q4VBE8	18	WD repeat-containing protein 18	WDR18
124	O35435	17	Dihydroorotate dehydrogenase (quinone), mitochondrial	PYRD
125	P17225	17	Polypyrimidine tract-binding protein 1	PTBP1
126	Q99LC3	17	NADH dehydrogenase [ubiquinone] 1 alpha subcomplex subunit 10, mitochondrial	NDUAA
127	Q9Z1G3	17	V-type proton ATPase subunit C 1	VATC1
128	Q9D0M1	17	Phosphoribosyl pyrophosphate synthase-associated protein 1	KPRA
129	O89053	17	Coronin-1A	COR1A
130	Q9D154	17	Leukocyte elastase inhibitor A	ILEUA
131	Q61598	17	Rab GDP dissociation inhibitor beta	GDIB
132	P45952	16	Medium-chain specific acyl-CoA dehydrogenase, mitochondrial	ACADM
133	Q9QZB7	16	Actin-related protein 10	ARP10
134	P97355	16	Spermine synthase	SPSY
135	Q8K0C9	16	GDP-mannose 4,6 dehydratase	GMDS
136	Q8R5C5	16	Beta-centractin	ACTY
137	Q922H4	16	Mannose-1-phosphate guanyltransferase alpha	GMPPA
138	Q80W54	16	CAAX prenyl protease 1 homolog	FACE1
139	P24668	16	Cation-dependent mannose-6-phosphate receptor	MPRD
140	Q8BMD8	15	Calcium-binding mitochondrial carrier protein SCaMC-1	SCMC1
141	Q9Z1Z2	15	Serine-threonine kinase receptor-associated protein	STRAP
142	P29758	15	Ornithine aminotransferase, mitochondrial	OAT
143	Q9CX34	15	Protein SGT1 homolog	SGT1
144	Q9WUZ9	15	Ectonucleoside triphosphate diphosphohydrolase 5	ENTP5
145	Q3THS6	15	S-adenosylmethionine synthase isoform type-2	METK2
146	P01900	15	H-2 class I histocompatibility antigen, D-D alpha chain	HA12
147	P52432	15	DNA-directed RNA polymerases I and III subunit RPAC1	RPAC1
148	Q9CXY6	14	Interleukin enhancer-binding factor 2	ILF2
149	Q8C570	14	mRNA export factor	RAE1L
150	Q61937	14	Nucleophosmin	NPM
151	P19426	14	Negative elongation factor E	NELFE
152	O54984	14	ATPase Asna1	ASNA
153	P39054	14	Dynamin-2	DYN2
154	Q9WVA3	13	Mitotic checkpoint protein BUB3	BUB3
155	Q9Z0H3	13	SWI/SNF-related matrix-associated actin-dependent regulator of chromatin subfamily B member 1	SNF5
156	P15105	13	Glutamine synthetase	GLNA
157	Q9JHI5	13	Isovaleryl-CoA dehydrogenase, mitochondrial	IVD
158	P68181	13	cAMP-dependent protein kinase catalytic subunit beta	KAPCB
159	Q8CHK3	13	Lysophospholipid acyltransferase 7	MBOA7
160	P42669	13	Transcriptional activator protein Pur-alpha	PURA
161	Q3U9G9	13	Lamin-B receptor	LBR
162	Q9DBS1	12	Transmembrane protein 43	TMM43
163	Q63932	12	Dual specificity mitogen-activated protein kinase kinase 2	MP2K2
164	P47226	12	Testin	TES
165	Q8BHD7	12	Polypyrimidine tract-binding protein 3	PTBP3
166	P70318	12	Nucleolysin TIAR	TIAR
167	O54734	12	Dolichyl-diphosphooligosaccharide--protein glycosyltransferase 48 kDa subunit	OST48
168	P52480	12	Pyruvate kinase PKM	KPYM
169	P05132	12	cAMP-dependent protein kinase catalytic subunit alpha	KAPCA
170	P63017	12	Heat shock cognate 71 kDa protein	HSP7C
171	Q03265	12	ATP synthase subunit alpha, mitochondrial	ATPA
172	Q9Z127	12	Large neutral amino acids transporter small subunit 1	LAT1
173	P09450	11	Transcription factor jun-B	JUNB
174	P54923	11	[Protein ADP-ribosylarginine] hydrolase	ADPRH
175	P11157	11	Ribonucleoside-diphosphate reductase subunit M2	RIR2
176	Q8QZS1	11	3-hydroxyisobutyryl-CoA hydrolase, mitochondrial	HIBCH
177	P70404	11	Isocitrate dehydrogenase [NAD] subunit gamma 1, mitochondrial	IDHG1
178	P56480	11	ATP synthase subunit beta, mitochondrial	ATPB
179	P70697	11	Uroporphyrinogen decarboxylase	DCUP
180	P24288	11	Branched-chain-amino-acid aminotransferase, cytosolic	BCAT1
181	Q8R3G1	11	Nuclear inhibitor of protein phosphatase 1	PP1R8
182	Q9WU56	11	tRNA pseudouridine synthase A, mitochondrial	TRUA
183	Q9D7H3	11	RNA 3'-terminal phosphate cyclase	RTCA
184	Q9JKV1	11	Proteasomal ubiquitin receptor ADRM1	ADRM1
185	Q06180	10	Tyrosine-protein phosphatase non-receptor type 2	PTN2
186	P01831	10	Thy-1 membrane glycoprotein	THY1
187	Q8BFR5	10	Elongation factor Tu, mitochondrial	EFTU
188	P06151	10	L-lactate dehydrogenase A chain	LDHA
189	O35309	10	N-myc-interactor	NMI
190	P28474	10	Alcohol dehydrogenase class-3	ADHX
191	Q99N69	10	Leupaxin	LPXN
192	Q9D7N9	10	Adipocyte plasma membrane-associated protein	APMAP
193	Q8CFE2	10	Histone PARylation factor 1	HPF1
194	P97370	10	Sodium/potassium-transporting ATPase subunit beta-3	AT1B3
195	P47809	10	Dual specificity mitogen-activated protein kinase kinase 4	MP2K4
196	P53986	10	Monocarboxylate transporter 1	MOT1
197	Q8BFV2	10	PCI domain-containing protein 2	PCID2
198	P58252	10	Elongation factor 2	EF2
199	Q61233	10	Plastin-2	PLSL
200	P03921	10	NADH-ubiquinone oxidoreductase chain 5	NU5M
201	Q8BP40	9	Lysophosphatidic acid phosphatase type 6	PPA6
202	Q61249	9	Immunoglobulin-binding protein 1	IGBP1
203	Q921F2	9	TAR DNA-binding protein 43	TADBP
204	Q9EP82	9	tRNA (guanine-N(7)-)-methyltransferase non-catalytic subunit WDR4	WDR4
205	Q8JZV7	9	N-acetylglucosamine-6-phosphate deacetylase	NAGA
206	P63005	9	Platelet-activating factor acetylhydrolase IB subunit alpha	LIS1
207	Q8C0E2	9	Vacuolar protein sorting-associated protein 26B	VP26B
208	Q05186	9	Reticulocalbin-1	RCN1
209	O89112	9	LanC-like protein 1	LANC1
210	Q9D024	9	Coiled-coil domain-containing protein 47	CCD47
211	Q8BUM3	9	Tyrosine-protein phosphatase non-receptor type 7	PTN7
212	O88455	9	7-dehydrocholesterol reductase	DHCR7
213	Q62419	9	Endophilin-A2	SH3G1
214	Q8K3W0	9	BRCA1-A complex subunit BRE	BABA2
215	Q7M6Y3	9	Phosphatidylinositol-binding clathrin assembly protein	PICAL
216	Q61136	9	Serine/threonine-protein kinase PRP4 homolog	PRP4B
217	Q922Y1	8	UBX domain-containing protein 1	UBXN1
218	Q99P31	8	Hsp70-binding protein 1	HPBP1
219	Q9QXK9	8	SH2 domain-containing protein 2A	SH22A
220	Q9DBL1	8	Short/branched chain specific acyl-CoA dehydrogenase, mitochondrial	ACDSB
221	P03958	8	Adenosine deaminase	ADA
222	Q9QWR8	8	Alpha-N-acetylgalactosaminidase	NAGAB
223	P23591	8	GDP-L-fucose synthase	FCL
224	Q9JII5	8	DAZ-associated protein 1	DAZP1
225	Q99J62	8	Replication factor C subunit 4	RFC4
226	Q9CZP5	8	Mitochondrial chaperone BCS1	BCS1
227	Q8BFP9	8	[Pyruvate dehydrogenase (acetyl-transferring)] kinase isozyme 1, mitochondrial	PDK1
228	Q8BG05	8	Heterogeneous nuclear ribonucleoprotein A3	ROA3
229	Q9D8E6	8	60S ribosomal protein L4	RL4
230	Q61029	8	Lamina-associated polypeptide 2, isoforms beta/delta/epsilon/gamma	LAP2B
231	Q99J72	8	DNA dC- dU-editing enzyme APOBEC-3	ABEC3
232	P59235	8	Nucleoporin Nup43	NUP43
233	Q9QYJ3	8	DnaJ homolog subfamily B member 1	DNJB1
234	P10107	8	Annexin A1	ANXA1
235	O54825	8	Bystin	BYST
236	P40336	8	Vacuolar protein sorting-associated protein 26A	VP26A
237	Q91WM2	8	Cat eye syndrome critical region protein 5 homolog	HDHD5
238	Q8BK72	8	28S ribosomal protein S27, mitochondrial	RT27
239	Q8CII2	8	Cell division cycle protein 123 homolog	CD123
240	Q91V01	8	Lysophospholipid acyltransferase 5	MBOA5
241	P01902	8	H-2 class I histocompatibility antigen, K-D alpha chain	HA1D
242	Q922H2	7	[Pyruvate dehydrogenase (acetyl-transferring)] kinase isozyme 3, mitochondrial	PDK3
243	Q8VDQ8	7	NAD-dependent protein deacetylase sirtuin-2	SIR2
244	Q80WW9	7	DDRGK domain-containing protein 1	DDRGK
245	O35609	7	Secretory carrier-associated membrane protein 3	SCAM3
246	Q8BP48	7	Methionine aminopeptidase 1	MAP11
247	Q9CZ13	7	Cytochrome b-c1 complex subunit 1, mitochondrial	QCR1
248	Q8C156	7	Condensin complex subunit 2	CND2
249	Q8VCY6	7	U3 small nucleolar RNA-associated protein 6 homolog	UTP6
250	Q9EQ80	7	NIF3-like protein 1	NIF3L
251	Q4VC33	7	Macrophage erythroblast attacher	MAEA
252	Q6ZWX6	6	Eukaryotic translation initiation factor 2 subunit 1	IF2A
253	Q8BTZ7	6	Mannose-1-phosphate guanyltransferase beta	GMPPB
254	P39749	6	Flap endonuclease 1	FEN1
255	Q6PE01	6	U5 small nuclear ribonucleoprotein 40 kDa protein	SNR40
256	P51859	6	Hepatoma-derived growth factor	HDGF
257	P26369	6	Splicing factor U2AF 65 kDa subunit	U2AF2
258	Q9ER88	6	28S ribosomal protein S29, mitochondrial	RT29
259	Q3TXU5	6	Deoxyhypusine synthase	DHYS
260	Q7TN29	6	Stromal membrane-associated protein 2	SMAP2
261	Q91ZW2	6	GDP-fucose protein O-fucosyltransferase 1	OFUT1
262	Q99KU0	6	Vacuole membrane protein 1	VMP1
263	O88708	6	Origin recognition complex subunit 4	ORC4
264	Q9CPX6	6	Ubiquitin-like-conjugating enzyme ATG3	ATG3
265	P55264	6	Adenosine kinase	ADK
266	P62137	6	Serine/threonine-protein phosphatase PP1-alpha catalytic subunit	PP1A
267	Q99KH8	6	Serine/threonine-protein kinase 24	STK24
268	P17182	6	Alpha-enolase	ENOA
269	Q8BYL4	6	Tyrosine--tRNA ligase, mitochondrial	SYYM
270	Q8CG72	6	Poly(ADP-ribose) glycohydrolase ARH3	ARHL2
271	O35855	6	Branched-chain-amino-acid aminotransferase, mitochondrial	BCAT2
272	P14733	6	Lamin-B1	LMNB1
273	Q61753	6	D-3-phosphoglycerate dehydrogenase	SERA
274	Q9CXY9	6	GPI-anchor transamidase	GPI8
275	P63038	6	60 kDa heat shock protein, mitochondrial	CH60
276	P50429	6	Arylsulfatase B	ARSB
277	Q9JLI6	6	Selenocysteine lyase	SCLY
278	Q99JF5	6	Diphosphomevalonate decarboxylase	MVD1
279	P37237	6	Fibroblast growth factor 8	FGF8
280	Q9CX00	5	IST1 homolog	IST1
281	Q8K2X3	5	CST complex subunit STN1	STN1
282	Q9JMA2	5	Queuine tRNA-ribosyltransferase catalytic subunit 1	TGT
283	O35295	5	Transcriptional activator protein Pur-beta	PURB
284	P16330	5	2',3'-cyclic-nucleotide 3'-phosphodiesterase	CN37
285	Q91X78	5	Erlin-1	ERLN1
286	Q3TBT3	5	Stimulator of interferon genes protein	STING
287	Q9JK48	5	Endophilin-B1	SHLB1
288	Q8C0L0	5	Thioredoxin-related transmembrane protein 4	TMX4
289	Q99LI9	5	Polyribonucleotide 5'-hydroxyl-kinase Clp1	CLP1
290	P46471	5	26S protease regulatory subunit 7	PRS7
291	Q3UMW7	5	MAP kinase-activated protein kinase 3	MAPK3
292	P49442	5	Inositol polyphosphate 1-phosphatase	INPP
293	Q9CYA0	5	Cysteine-rich with EGF-like domain protein 2	CREL2
294	P48453	5	Serine/threonine-protein phosphatase 2B catalytic subunit beta isoform	PP2BB
295	Q99LR1	5	Monoacylglycerol lipase ABHD12	ABD12
296	P13020	5	Gelsolin	GELS
297	Q91ZE0	5	Trimethyllysine dioxygenase, mitochondrial	TMLH
298	Q8R3D1	5	TBC1 domain family member 13	TBC13
299	Q80X73	5	Protein pelota homolog	PELO
300	Q07797	5	Galectin-3-binding protein	LG3BP
301	P57787	5	Monocarboxylate transporter 4	MOT4
302	O88712	5	C-terminal-binding protein 1	CTBP1
303	Q9Z0H4	5	CUGBP Elav-like family member 2	CELF2
304	Q99KN9	5	Clathrin interactor 1	EPN4
305	Q6NZJ6	5	Eukaryotic translation initiation factor 4 gamma 1	IF4G1
306	Q9DBE8	4	Alpha-1,3/1,6-mannosyltransferase ALG2	ALG2
307	Q99KN2	4	Probable cytosolic iron-sulfur protein assembly protein CIAO1	CIAO1
308	Q9CVD2	4	Ataxin-3	ATX3
309	Q91VM5	4	RNA binding motif protein, X-linked-like-1	RMXL1
310	Q61103	4	Zinc finger protein ubi-d4	REQU
311	Q9D0L8	4	mRNA cap guanine-N7 methyltransferase	MCES
312	P80318	4	T-complex protein 1 subunit gamma	TCPG
313	P37217	4	Early activation antigen CD69	CD69
314	Q01147	4	Cyclic AMP-responsive element-binding protein 1	CREB1
315	P55302	4	Alpha-2-macroglobulin receptor-associated protein	AMRP
316	Q8R323	4	Replication factor C subunit 3	RFC3
317	Q80YW0	4	Cytohesin-4	CYH4
318	Q9ESW4	4	Acylglycerol kinase, mitochondrial	AGK
319	B8ZXI1	4	Queuine tRNA-ribosyltransferase accessory subunit 2	QTRT2
320	Q3UCV8	4	Ubiquitin thioesterase otulin	OTUL
321	Q5SS80	4	Dehydrogenase/reductase SDR family member 13	DHR13
322	P49443	4	Protein phosphatase 1A	PPM1A
323	O88844	4	Isocitrate dehydrogenase [NADP] cytoplasmic	IDHC
324	Q8BMS9	4	Ras association domain-containing protein 2	RASF2
325	Q9Z2X1	4	Heterogeneous nuclear ribonucleoprotein F	HNRPF
326	Q99N87	4	28S ribosomal protein S5, mitochondrial	RT05
327	P52912	4	Nucleolysin TIA-1	TIA1
328	Q9EQN3	4	TSC22 domain family protein 4	T22D4
329	Q99K51	4	Plastin-3	PLST
330	Q9CWI3	4	BRCA2 and CDKN1A-interacting protein	BCCIP
331	P60762	4	Mortality factor 4-like protein 1	MO4L1
332	Q99JW2	4	Aminoacylase-1	ACY1
333	Q8BKE6	4	Cytochrome P450 20A1	CP20A
334	Q8K2I1	4	Protein farnesyltransferase subunit beta	FNTB
335	Q91W34	4	RUS1 family protein C16orf58 homolog	RUS1
336	P28656	4	Nucleosome assembly protein 1-like 1	NP1L1
337	Q6P8H8	4	Probable dolichyl pyrophosphate Glc1Man9GlcNAc2 alpha-1,3-glucosyltransferase	ALG8
338	O55098	4	Serine/threonine-protein kinase 10	STK10
339	Q9Z0S1	3	3'(2'),5'-bisphosphate nucleotidase 1	BPNT1
340	Q7TMF2	3	3'-5' exoribonuclease 1	ERI1
341	Q8BFZ9	3	Erlin-2	ERLN2
342	Q3UI43	3	BRISC and BRCA1-A complex member 1	BABA1
343	Q9D1R2	3	Protein KTI12 homolog	KTI12
344	Q9D1Q6	3	Endoplasmic reticulum resident protein 44	ERP44
345	P62482	3	Voltage-gated potassium channel subunit beta-2	KCAB2
346	Q91WA6	3	Sharpin	SHRPN
347	P21279	3	Guanine nucleotide-binding protein G(q) subunit alpha	GNAQ
348	Q8K2Q7	3	BRO1 domain-containing protein BROX	BROX
349	P40124	3	Adenylyl cyclase-associated protein 1	CAP1
350	P97807	3	Fumarate hydratase, mitochondrial	FUMH
351	O35737	3	Heterogeneous nuclear ribonucleoprotein H	HNRH1
352	P49138	3	MAP kinase-activated protein kinase 2	MAPK2
353	Q8CES0	3	N-alpha-acetyltransferase 30	NAA30
354	Q921W4	3	Quinone oxidoreductase-like protein 1	QORL1
355	P31230	3	Aminoacyl tRNA synthase complex-interacting multifunctional protein 1	AIMP1
356	Q9Z204	3	Heterogeneous nuclear ribonucleoproteins C1/C2	HNRPC
357	Q9Z2A5	3	Arginyl-tRNA--protein transferase 1	ATE1
358	Q62086	3	Serum paraoxonase/arylesterase 2	PON2
359	Q8BUY9	3	Geranylgeranyl transferase type-1 subunit beta	PGTB1
360	P36993	3	Protein phosphatase 1B	PPM1B
361	Q8R0F6	3	Integrin-linked kinase-associated serine/threonine phosphatase 2C	ILKAP
362	P97855	3	Ras GTPase-activating protein-binding protein 1	G3BP1
363	Q9DCS3	3	Trans-2-enoyl-CoA reductase, mitochondrial	MECR
364	Q921S7	3	39S ribosomal protein L37, mitochondrial	RM37
365	P32921	3	Tryptophan--tRNA ligase, cytoplasmic	SYWC
366	Q9QYF9	3	Protein NDRG3	NDRG3
367	Q8BVU5	3	ADP-ribose pyrophosphatase, mitochondrial	NUDT9
368	Q5FWK3	3	Rho GTPase-activating protein 1	RHG01
369	Q9D824	3	Pre-mRNA 3'-end-processing factor FIP1	FIP1
370	Q6DFW4	3	Nucleolar protein 58	NOP58
371	Q8CIG9	3	F-box/LRR-repeat protein 8	FBXL8
372	Q7TMK9	3	Heterogeneous nuclear ribonucleoprotein Q	HNRPQ
373	Q9WUR2	3	Enoyl-CoA delta isomerase 2, mitochondrial	ECI2
374	Q80W00	3	Serine/threonine-protein phosphatase 1 regulatory subunit 10	PP1RA
375	Q3URS9	3	Coiled-coil domain-containing protein 51	CCD51
376	Q8K1B8	3	Fermitin family homolog 3	URP2
377	P70218	3	Mitogen-activated protein kinase kinase kinase kinase 1	M4K1
378	P46737	2	Lys-63-specific deubiquitinase BRCC36	BRCC3
379	Q8K1E0	2	Syntaxin-5	STX5
380	P70671	2	Interferon regulatory factor 3	IRF3
381	P62827	2	GTP-binding nuclear protein Ran	RAN
382	Q9JKB3	2	Y-box-binding protein 3	YBOX3
383	P08249	2	Malate dehydrogenase, mitochondrial	MDHM
384	Q9JKC8	2	AP-3 complex subunit mu-1	AP3M1
385	Q9JI19	2	Acidic fibroblast growth factor intracellular-binding protein	FIBP
386	Q99LD9	2	Translation initiation factor eIF-2B subunit beta	EI2BB
387	Q925D8	2	Taste receptor type 1 member 3	TS1R3
388	Q9JHK5	2	Pleckstrin	PLEK
389	Q8C0M9	2	Isoaspartyl peptidase/L-asparaginase	ASGL1
390	P31041	2	T-cell-specific surface glycoprotein CD28	CD28

## Sheet: Memebrane
Rank	Accession	spectral counts	Description	Gene symbol
1	P09411	215	Phosphoglycerate kinase 1	PGK1
2	P05064	128	Fructose-bisphosphate aldolase A	ALDOA
3	P08752	122	Guanine nucleotide-binding protein G(i) subunit alpha-2	GNAI2
4	P63094	98	Guanine nucleotide-binding protein G(s) subunit alpha isoforms short	GNAS2
5	P27601	86	Guanine nucleotide-binding protein subunit alpha-13	GNA13
6	P61161	79	Actin-related protein 2	ARP2
7	P97370	66	Sodium/potassium-transporting ATPase subunit beta-3	AT1B3
8	Q921H8	64	3-ketoacyl-CoA thiolase A, peroxisomal	THIKA
9	P01901	56	H-2 class I histocompatibility antigen, K-B alpha chain	HA1B
10	P14429	55	H-2 class I histocompatibility antigen, Q7 alpha chain	HA17
11	Q9CZU6	53	Citrate synthase, mitochondrial	CISY
12	Q9DC51	52	Guanine nucleotide-binding protein G(k) subunit alpha	GNAI3
13	Q60766	52	Immunity-related GTPase family M protein 1	IRGM1
14	P16460	50	Argininosuccinate synthase	ASSY
15	P05202	50	Aspartate aminotransferase, mitochondrial	AATM
16	P18242	48	Cathepsin D	CATD
17	P42209	46	Septin-1	SEPT1
18	Q9DCL9	45	Multifunctional protein ADE2	PUR6
19	P09041	42	Phosphoglycerate kinase 2	PGK2
20	P01899	41	H-2 class I histocompatibility antigen, D-B alpha chain	HA11
21	Q9DB77	39	Cytochrome b-c1 complex subunit 2, mitochondrial	QCR2
22	P14206	39	40S ribosomal protein SA	RSSA
23	P50247	39	Adenosylhomocysteinase	SAHH
24	P05201	37	Aspartate aminotransferase, cytoplasmic	AATC
25	Q9Z0P5	37	Twinfilin-2	TWF2
26	Q91VI7	35	Ribonuclease inhibitor	RINI
27	P14733	34	Lamin-B1	LMNB1
28	Q99JY3	33	GTPase IMAP family member 4	GIMA4
29	P20152	33	Vimentin	VIME
30	P16330	32	2',3'-cyclic-nucleotide 3'-phosphodiesterase	CN37
31	P62334	32	26S protease regulatory subunit 10B	PRS10
32	P53986	32	Monocarboxylate transporter 1	MOT1
33	P42208	31	Septin-2	SEPT2
34	Q8QZT1	29	Acetyl-CoA acetyltransferase, mitochondrial	THIL
35	P51174	29	Long-chain specific acyl-CoA dehydrogenase, mitochondrial	ACADL
36	Q80UG5	28	Septin-9	SEPT9
37	P24452	27	Macrophage-capping protein	CAPG
38	Q61735	25	Leukocyte surface antigen CD47	CD47
39	P70460	25	Vasodilator-stimulated phosphoprotein	VASP
40	Q99JI4	25	26S proteasome non-ATPase regulatory subunit 6	PSMD6
41	P61620	25	Protein transport protein Sec61 subunit alpha isoform 1	S61A1
42	P21279	25	Guanine nucleotide-binding protein G(q) subunit alpha	GNAQ
43	P14426	25	H-2 class I histocompatibility antigen, D-K alpha chain	HA13
44	P50580	24	Proliferation-associated protein 2G4	PA2G4
45	P60843	23	Eukaryotic initiation factor 4A-I	IF4A1
46	Q99020	22	Heterogeneous nuclear ribonucleoprotein A/B	ROAA
47	Q9R0N0	21	Galactokinase	GALK1
48	Q9Z1G3	21	V-type proton ATPase subunit C 1	VATC1
49	Q9D8V0	21	Minor histocompatibility antigen H13	HM13
50	P60335	20	Poly(rC)-binding protein 1	PCBP1
51	Q9QWR8	20	Alpha-N-acetylgalactosaminidase	NAGAB
52	Q99KV1	20	DnaJ homolog subfamily B member 11	DJB11
53	Q60668	20	Heterogeneous nuclear ribonucleoprotein D0	HNRPD
54	P61979	19	Heterogeneous nuclear ribonucleoprotein K	HNRPK
55	Q91W90	19	Thioredoxin domain-containing protein 5	TXND5
56	P24668	19	Cation-dependent mannose-6-phosphate receptor	MPRD
57	P57787	19	Monocarboxylate transporter 4	MOT4
58	Q99P72	19	Reticulon-4	RTN4
59	Q9CQC6	18	Basic leucine zipper and W2 domain-containing protein 1	BZW1
60	P35486	18	Pyruvate dehydrogenase E1 component subunit alpha, somatic form, mitochondrial	ODPA
61	P01831	18	Thy-1 membrane glycoprotein	THY1
62	P10126	18	Elongation factor 1-alpha 1	EF1A1
63	Q9Z127	18	Large neutral amino acids transporter small subunit 1	LAT1
64	Q9WUQ2	17	Prolactin regulatory element-binding protein	PREB
65	P26040	17	Ezrin	EZRI
66	Q9CZ44	16	NSFL1 cofactor p47	NSF1C
67	O35685	16	Nuclear migration protein nudC	NUDC
68	O89053	16	Coronin-1A	COR1A
69	Q61233	16	Plastin-2	PLSL
70	O88544	15	COP9 signalosome complex subunit 4	CSN4
71	O54734	15	Dolichyl-diphosphooligosaccharide--protein glycosyltransferase 48 kDa subunit	OST48
72	Q07076	15	Annexin A7	ANXA7
73	P26041	15	Moesin	MOES
74	Q8BWT1	14	3-ketoacyl-CoA thiolase, mitochondrial	THIM
75	Q9JHJ0	14	Tropomodulin-3	TMOD3
76	Q91WD5	14	NADH dehydrogenase [ubiquinone] iron-sulfur protein 2, mitochondrial	NDUS2
77	Q9WVJ2	14	26S proteasome non-ATPase regulatory subunit 13	PSD13
78	P68181	14	cAMP-dependent protein kinase catalytic subunit beta	KAPCB
79	Q9CZ30	13	Obg-like ATPase 1	OLA1
80	P01902	13	H-2 class I histocompatibility antigen, K-D alpha chain	HA1D
81	P37217	13	Early activation antigen CD69	CD69
82	Q62433	13	Protein NDRG1	NDRG1
83	Q9Z2I8	13	Succinate--CoA ligase [GDP-forming] subunit beta, mitochondrial	SUCB2
84	P21278	13	Guanine nucleotide-binding protein subunit alpha-11	GNA11
85	P10630	13	Eukaryotic initiation factor 4A-II	IF4A2
86	Q80YW0	13	Cytohesin-4	CYH4
87	Q9WUZ9	13	Ectonucleoside triphosphate diphosphohydrolase 5	ENTP5
88	P50429	13	Arylsulfatase B	ARSB
89	Q61990	12	Poly(rC)-binding protein 2	PCBP2
90	Q60737	12	Casein kinase II subunit alpha	CSK21
91	Q9EQU5	12	Protein SET	SET
92	P61164	12	Alpha-centractin	ACTZ
93	Q9JIF0	11	Protein arginine N-methyltransferase 1	ANM1
94	Q8R5C5	11	Beta-centractin	ACTY
95	P05063	11	Fructose-bisphosphate aldolase C	ALDOC
96	O88986	11	2-amino-3-ketobutyrate coenzyme A ligase, mitochondrial	KBL
97	Q07417	11	Short-chain specific acyl-CoA dehydrogenase, mitochondrial	ACADS
98	P01900	11	H-2 class I histocompatibility antigen, D-D alpha chain	HA12
99	Q9QXB9	11	Developmentally-regulated GTP-binding protein 2	DRG2
100	Q921F2	10	TAR DNA-binding protein 43	TADBP
101	Q5FWK3	10	Rho GTPase-activating protein 1	RHG01
102	Q9CQM9	10	Glutaredoxin-3	GLRX3
103	Q9D7N9	10	Adipocyte plasma membrane-associated protein	APMAP
104	Q80W54	10	CAAX prenyl protease 1 homolog	FACE1
105	Q9WVA3	9	Mitotic checkpoint protein BUB3	BUB3
106	Q91XD6	9	Vacuolar protein-sorting-associated protein 36	VPS36
107	Q8C9E8	9	Protein FAM26F	CAHM6
108	Q3UM45	9	Protein phosphatase 1 regulatory subunit 7	PP1R7
109	Q61598	9	Rab GDP dissociation inhibitor beta	GDIB
110	Q8BG48	9	Serine/threonine-protein kinase 17B	ST17B
111	Q8CHK3	9	Lysophospholipid acyltransferase 7	MBOA7
112	P31041	8	T-cell-specific surface glycoprotein CD28	CD28
113	P32233	8	Developmentally-regulated GTP-binding protein 1	DRG1
114	Q99J09	8	Methylosome protein 50	MEP50
115	Q8BK64	8	Activator of 90 kDa heat shock protein ATPase homolog 1	AHSA1
116	Q8BG32	8	26S proteasome non-ATPase regulatory subunit 11	PSD11
117	P16858	8	Glyceraldehyde-3-phosphate dehydrogenase	G3P
118	Q9DBE8	8	Alpha-1,3/1,6-mannosyltransferase ALG2	ALG2
119	P45952	8	Medium-chain specific acyl-CoA dehydrogenase, mitochondrial	ACADM
120	Q9Z2I9	8	Succinate--CoA ligase [ADP-forming] subunit beta, mitochondrial	SUCB1
121	Q60854	8	Serpin B6	SPB6
122	P17225	8	Polypyrimidine tract-binding protein 1	PTBP1
123	Q80WW9	8	DDRGK domain-containing protein 1	DDRGK
124	Q99J77	8	Sialic acid synthase	SIAS
125	P06151	8	L-lactate dehydrogenase A chain	LDHA
126	Q61210	7	Rho guanine nucleotide exchange factor 1	ARHG1
127	Q91X78	7	Erlin-1	ERLN1
128	P42669	7	Transcriptional activator protein Pur-alpha	PURA
129	P05132	7	cAMP-dependent protein kinase catalytic subunit alpha	KAPCA
130	P11157	7	Ribonucleoside-diphosphate reductase subunit M2	RIR2
131	P29758	7	Ornithine aminotransferase, mitochondrial	OAT
132	O88455	7	7-dehydrocholesterol reductase	DHCR7
133	Q9CZ13	7	Cytochrome b-c1 complex subunit 1, mitochondrial	QCR1
134	Q8C0E2	7	Vacuolar protein sorting-associated protein 26B	VP26B
135	P47811	7	Mitogen-activated protein kinase 14	MK14
136	O35435	7	Dihydroorotate dehydrogenase (quinone), mitochondrial	PYRD
137	P54071	7	Isocitrate dehydrogenase [NADP], mitochondrial	IDHP
138	E9Q557	7	Desmoplakin	DESP
139	B2RX14	7	Terminal uridylyltransferase 4	TUT4
140	P63017	6	Heat shock cognate 71 kDa protein	HSP7C
141	Q8BK72	6	28S ribosomal protein S27, mitochondrial	RT27
142	Q91XV3	6	Brain acid soluble protein 1	BASP1
143	P01851	6	T-cell receptor beta-2 chain C region	TCB2
144	P31938	6	Dual specificity mitogen-activated protein kinase kinase 1	MP2K1
145	P63085	6	Mitogen-activated protein kinase 1	MK01
146	Q9Z1D1	6	Eukaryotic translation initiation factor 3 subunit G	EIF3G
147	Q9CXY6	6	Interleukin enhancer-binding factor 2	ILF2
148	P18181	6	CD48 antigen	CD48
149	Q9DBS1	6	Transmembrane protein 43	TMM43
150	O35609	6	Secretory carrier-associated membrane protein 3	SCAM3
151	Q8R242	6	Di-N-acetylchitobiase	DIAC
152	P47226	6	Testin	TES
153	Q9QYR9	6	Acyl-coenzyme A thioesterase 2, mitochondrial	ACOT2
154	Q9D1Q6	6	Endoplasmic reticulum resident protein 44	ERP44
155	Q8BMD8	6	Calcium-binding mitochondrial carrier protein SCaMC-1	SCMC1
156	Q9Z2X1	5	Heterogeneous nuclear ribonucleoprotein F	HNRPF
157	P26369	5	Splicing factor U2AF 65 kDa subunit	U2AF2
158	Q8BFR5	5	Elongation factor Tu, mitochondrial	EFTU
159	Q920E5	5	Farnesyl pyrophosphate synthase	FPPS
160	O89023	5	Tripeptidyl-peptidase 1	TPP1
161	P29341	5	Polyadenylate-binding protein 1	PABP1
162	Q01965	5	T-lymphocyte surface antigen Ly-9	LY9
163	Q02257	5	Junction plakoglobin	PLAK
164	Q8C503	5	Signaling threshold-regulating transmembrane adapter 1	SIT1
165	Q91WK2	5	Eukaryotic translation initiation factor 3 subunit H	EIF3H
166	Q8BFZ9	5	Erlin-2	ERLN2
167	P58389	5	Serine/threonine-protein phosphatase 2A activator	PTPA
168	Q8C570	5	mRNA export factor	RAE1L
169	Q9D8E6	5	60S ribosomal protein L4	RL4
170	Q9CX00	5	IST1 homolog	IST1
171	Q05186	5	Reticulocalbin-1	RCN1
172	P32921	5	Tryptophan--tRNA ligase, cytoplasmic	SYWC
173	P01590	4	Interleukin-2 receptor subunit alpha	IL2RA
174	P63005	4	Platelet-activating factor acetylhydrolase IB subunit alpha	LIS1
175	Q3USZ8	4	Deleted in autism protein 1 homolog	DIA1
176	Q6A0D4	4	Raftlin	RFTN1
177	Q99J72	4	DNA dC- dU-editing enzyme APOBEC-3	ABEC3
178	Q3THS6	4	S-adenosylmethionine synthase isoform type-2	METK2
179	Q80V26	4	Inositol monophosphatase 3	IMPA3
180	P52432	4	DNA-directed RNA polymerases I and III subunit RPAC1	RPAC1
181	P06339	4	H-2 class I histocompatibility antigen, D-37 alpha chain	HA15
182	Q9DCH4	4	Eukaryotic translation initiation factor 3 subunit F	EIF3F
183	O88685	4	26S protease regulatory subunit 6A	PRS6A
184	P07356	4	Annexin A2	ANXA2
185	Q9QXK9	4	SH2 domain-containing protein 2A	SH22A
186	Q9QYA2	4	Mitochondrial import receptor subunit TOM40 homolog	TOM40
187	Q62419	4	Endophilin-A2	SH3G1
188	O88543	4	COP9 signalosome complex subunit 3	CSN3
189	P47809	4	Dual specificity mitogen-activated protein kinase kinase 4	MP2K4
190	P08920	4	T-cell surface antigen CD2	CD2
191	Q8BY71	4	Histone acetyltransferase type B catalytic subunit	HAT1
192	P62196	4	26S protease regulatory subunit 8	PRS8
193	O54984	4	ATPase Asna1	ASNA
194	Q8VEB4	3	Group XV phospholipase A2	PAG15
195	P62880	3	Guanine nucleotide-binding protein G(I)/G(S)/G(T) subunit beta-2	GBB2
196	O35309	3	N-myc-interactor	NMI
197	Q922H4	3	Mannose-1-phosphate guanyltransferase alpha	GMPPA
198	Q9CZP5	3	Mitochondrial chaperone BCS1	BCS1
199	Q921S7	3	39S ribosomal protein L37, mitochondrial	RM37
200	Q3URS9	3	Coiled-coil domain-containing protein 51	CCD51
201	P17182	3	Alpha-enolase	ENOA
202	Q91ZW2	3	GDP-fucose protein O-fucosyltransferase 1	OFUT1
203	Q8BFV2	3	PCI domain-containing protein 2	PCID2
204	Q4VBE8	3	WD repeat-containing protein 18	WDR18
205	Q7TMK9	3	Heterogeneous nuclear ribonucleoprotein Q	HNRPQ
206	Q91V01	3	Lysophospholipid acyltransferase 5	MBOA5
207	Q3U9G9	3	Lamin-B receptor	LBR
208	Q99N69	3	Leupaxin	LPXN
209	P40124	3	Adenylyl cyclase-associated protein 1	CAP1
210	Q9CXY9	3	GPI-anchor transamidase	GPI8
211	Q62418	3	Drebrin-like protein	DBNL
212	Q62086	3	Serum paraoxonase/arylesterase 2	PON2
213	Q9JHI5	3	Isovaleryl-CoA dehydrogenase, mitochondrial	IVD
214	Q80X71	3	Transmembrane protein 106B	T106B
215	Q8CIE6	3	Coatomer subunit alpha	COPA
216	A2AN08	3	E3 ubiquitin-protein ligase UBR4	UBR4
217	Q8BUM3	2	Tyrosine-protein phosphatase non-receptor type 7	PTN7
218	P04202	2	Transforming growth factor beta-1	TGFB1
219	Q8BFP9	2	[Pyruvate dehydrogenase (acetyl-transferring)] kinase isozyme 1, mitochondrial	PDK1
220	Q63932	2	Dual specificity mitogen-activated protein kinase kinase 2	MP2K2
221	P49710	2	Hematopoietic lineage cell-specific protein	HCLS1
222	Q8BVW3	2	Tripartite motif-containing protein 14	TRI14
223	Q922Y1	2	UBX domain-containing protein 1	UBXN1
224	P32067	2	Lupus La protein homolog	LA
225	Q63844	2	Mitogen-activated protein kinase 3	MK03
226	Q8BP40	2	Lysophosphatidic acid phosphatase type 6	PPA6
227	Q9WUK4	2	Replication factor C subunit 2	RFC2
228	Q99M51	2	Cytoplasmic protein NCK1	NCK1
229	Q7TQ95	2	Protein lunapark	LNP
230	Q9QYJ3	2	DnaJ homolog subfamily B member 1	DNJB1
231	Q6DFW4	2	Nucleolar protein 58	NOP58
232	Q5SS80	2	Dehydrogenase/reductase SDR family member 13	DHR13
233	Q3UMW8	2	Ceroid-lipofuscinosis neuronal protein 5 homolog	CLN5
234	O70469	2	Docking protein 2	DOK2
235	Q8C5L6	2	Inositol polyphosphate 5-phosphatase K	INP5K
236	Q8VCY6	2	U3 small nucleolar RNA-associated protein 6 homolog	UTP6
237	Q8BGK6	2	Y+L amino acid transporter 2	YLAT2
238	Q80VD1	2	Protein FAM98B	FA98B
239	P52480	2	Pyruvate kinase PKM	KPYM
240	P51660	2	Peroxisomal multifunctional enzyme type 2	DHB4
241	Q7M6Y3	2	Phosphatidylinositol-binding clathrin assembly protein	PICAL
242	Q61753	2	D-3-phosphoglycerate dehydrogenase	SERA
243	O08795	2	Glucosidase 2 subunit beta	GLU2B
244	Q9D8T2	2	Gasdermin-D	GSDMD
245	Q922K7	2	Probable 28S rRNA (cytosine-C(5))-methyltransferase	NOP2
246	Q8JZN5	2	Acyl-CoA dehydrogenase family member 9, mitochondrial	ACAD9
247	Q811B5	2	Proline-rich protein 3	PRR3
248	Q76MZ3	2	Serine/threonine-protein phosphatase 2A 65 kDa regulatory subunit A alpha isoform	2AAA
249	Q9R0A0	2	Peroxisomal membrane protein PEX14	PEX14
250	P70404	2	Isocitrate dehydrogenase [NAD] subunit gamma 1, mitochondrial	IDHG1
251	Q8R3G1	2	Nuclear inhibitor of protein phosphatase 1	PP1R8
		3771

## Sheet: TMP
Rank	Accession	spectral counts	Description	Gene symbol
1	P17182	268	Alpha-enolase	ENOA
2	Q9DCX2	155	ATP synthase subunit d, mitochondrial	ATP5H
3	P43404	139	Tyrosine-protein kinase ZAP-70	ZAP70
4	P10126	136	Elongation factor 1-alpha 1	EF1A1
5	P06240	130	Proto-oncogene tyrosine-protein kinase LCK	LCK
6	Q03265	125	ATP synthase subunit alpha, mitochondrial	ATPA
7	P52480	97	Pyruvate kinase PKM	KPYM
8	Q99JY9	94	Actin-related protein 3	ARP3
9	Q61598	89	Rab GDP dissociation inhibitor beta	GDIB
10	P01901	88	H-2 class I histocompatibility antigen, K-B alpha chain	HA1B
11	P60843	84	Eukaryotic initiation factor 4A-I	IF4A1
12	P20152	84	Vimentin	VIME
13	P27773	83	Protein disulfide-isomerase A3	PDIA3
14	P22646	78	T-cell surface glycoprotein CD3 epsilon chain	CD3E
15	P01899	75	H-2 class I histocompatibility antigen, D-B alpha chain	HA11
16	P24161	68	T-cell surface glycoprotein CD3 zeta chain	CD3Z
17	O89053	67	Coronin-1A	COR1A
18	P60229	55	Eukaryotic translation initiation factor 3 subunit E	EIF3E
19	Q9D8N0	47	Elongation factor 1-gamma	EF1G
20	P80315	46	T-complex protein 1 subunit delta	TCPD
21	P40124	45	Adenylyl cyclase-associated protein 1	CAP1
22	Q9DCD0	44	6-phosphogluconate dehydrogenase, decarboxylating	6PGD
23	Q9CZ13	44	Cytochrome b-c1 complex subunit 1, mitochondrial	QCR1
24	P50580	44	Proliferation-associated protein 2G4	PA2G4
25	P11942	44	T-cell surface glycoprotein CD3 gamma chain	CD3G
26	Q9R233	43	Tapasin	TPSN
27	Q922R8	41	Protein disulfide-isomerase A6	PDIA6
28	P06745	41	Glucose-6-phosphate isomerase	G6PI
29	P21550	40	Beta-enolase	ENOB
30	P80314	39	T-complex protein 1 subunit beta	TCPB
31	P09103	38	Protein disulfide-isomerase	PDIA1
32	P80313	37	T-complex protein 1 subunit eta	TCPH
33	P41241	37	Tyrosine-protein kinase CSK	CSK
34	Q61753	36	D-3-phosphoglycerate dehydrogenase	SERA
35	P97807	36	Fumarate hydratase, mitochondrial	FUMH
36	Q99JY0	35	Trifunctional enzyme subunit beta, mitochondrial	ECHB
37	O54734	35	Dolichyl-diphosphooligosaccharide--protein glycosyltransferase 48 kDa subunit	OST48
38	Q61029	34	Lamina-associated polypeptide 2, isoforms beta/delta/epsilon/gamma	LAP2B
39	P26443	34	Glutamate dehydrogenase 1, mitochondrial	DHE3
40	O55131	34	Septin-7	SEPT7
41	Q9WTM5	32	RuvB-like 2	RUVB2
42	Q91VC3	32	Eukaryotic initiation factor 4A-III	IF4A3
43	P39688	29	Tyrosine-protein kinase Fyn	FYN
44	P46467	29	Vacuolar protein sorting-associated protein 4B	VPS4B
45	P16330	28	2',3'-cyclic-nucleotide 3'-phosphodiesterase	CN37
46	P14733	28	Lamin-B1	LMNB1
47	Q9D2G2	27	Dihydrolipoyllysine-residue succinyltransferase component of 2-oxoglutarate dehydrogenase complex, mitochondrial	ODO2
48	Q61233	26	Plastin-2	PLSL
49	P18181	26	CD48 antigen	CD48
50	P14211	26	Calreticulin	CALR
51	Q9DCH4	25	Eukaryotic translation initiation factor 3 subunit F	EIF3F
52	Q9D1A2	25	Cytosolic non-specific dipeptidase	CNDP2
53	P17225	25	Polypyrimidine tract-binding protein 1	PTBP1
54	P14429	25	H-2 class I histocompatibility antigen, Q7 alpha chain	HA17
55	Q61187	24	Tumor susceptibility gene 101 protein	TSG101
56	Q9Z1N5	24	Spliceosome RNA helicase Ddx39b	DX39B
57	Q8BK67	24	Protein RCC2	RCC2
58	Q8VDW0	23	ATP-dependent RNA helicase DDX39A	DX39A
59	O08749	23	Dihydrolipoyl dehydrogenase, mitochondrial	DLDH
60	Q61735	22	Leukocyte surface antigen CD47	CD47
61	Q9Z0N1	21	Eukaryotic translation initiation factor 2 subunit 3, X-linked	IF2G
62	Q9R1T4	21	Septin-6	SEPT6
63	Q8BG32	21	26S proteasome non-ATPase regulatory subunit 11	PSD11
64	P60122	21	RuvB-like 1	RUVB1
65	P46471	21	26S protease regulatory subunit 7	PRS7
66	P01900	21	H-2 class I histocompatibility antigen, D-D alpha chain	HA12
67	Q9Z2X1	20	Heterogeneous nuclear ribonucleoprotein F	HNRPF
68	P97370	20	Sodium/potassium-transporting ATPase subunit beta-3	AT1B3
69	P32921	20	Tryptophan--tRNA ligase, cytoplasmic	SYWC
70	O88685	20	26S protease regulatory subunit 6A	PRS6A
71	O35737	20	Heterogeneous nuclear ribonucleoprotein H	HNRH1
72	Q9JIM1	19	Equilibrative nucleoside transporter 1	S29A1
73	Q91YT0	19	NADH dehydrogenase [ubiquinone] flavoprotein 1, mitochondrial	NDUV1
74	Q8K2Q7	19	BRO1 domain-containing protein BROX	BROX
75	P97384	19	Annexin A11	ANX11
76	Q61451	18	Leukocyte surface antigen CD53, Tetraspanin-25	CD53
77	P63038	18	60 kDa heat shock protein, mitochondrial	CH60
78	Q9QZ85	17	Interferon-inducible GTPase 1	IIGP1
79	P50431	17	Serine hydroxymethyltransferase, cytosolic	GLYC
80	Q99K48	16	Non-POU domain-containing octamer-binding protein	NONO
81	Q922B2	16	Aspartate--tRNA ligase, cytoplasmic	SYDC
82	Q8BWY3	16	Eukaryotic peptide chain release factor subunit 1	ERF1
83	P01851	16	T-cell receptor beta-2 chain C region	TCRB2
84	Q9JLJ2	15	4-trimethylaminobutyraldehyde dehydrogenase	AL9A1
85	Q9D0K2	15	Succinyl-CoA:3-ketoacid coenzyme A transferase 1, mitochondrial	SCOT1
86	Q8BFR5	15	Elongation factor Tu, mitochondrial	EFTU
87	P70429	15	Ena/VASP-like protein	EVL
88	P42932	15	T-complex protein 1 subunit theta	TCPQ
89	P84091	14	AP-2 complex subunit mu	AP2M1
90	P70441	14	Na(+)/H(+) exchange regulatory cofactor NHE-RF1	NHRF1
91	P46664	14	Adenylosuccinate synthetase isozyme 2	PURA2
92	P19973	14	Lymphocyte-specific protein 1	LSP1
93	P01902	13	H-2 class I histocompatibility antigen, K-D alpha chain	HA1D
94	P01849	13	T-cell receptor alpha chain C region	TCRA
95	P08920	13	T-cell surface antigen CD2	CD2
96	Q9CY58	12	Plasminogen activator inhibitor 1 RNA-binding protein	PAIRB
97	Q8VE37	12	Regulator of chromosome condensation	RCC1
98	Q8C1B7	12	Septin-11	SEPT11
99	Q61035	12	Histidine--tRNA ligase, cytoplasmic	SYHC
100	Q3T9E4	12	T-cell-specific guanine nucleotide triphosphate-binding protein 2	TGTP2
101	P63037	12	DnaJ homolog subfamily A member 1	DNJA1
102	P54775	12	26S protease regulatory subunit 6B	PRS6B
103	P29341	12	Polyadenylate-binding protein 1	PABP1
104	P28656	12	Nucleosome assembly protein 1-like 1	NP1L1
105	E9Q557	12	Desmoplakin	DESP
106	Q9QYJ0	11	DnaJ homolog subfamily A member 2	DNJA2
107	Q9DBC7	11	cAMP-dependent protein kinase type I-alpha regulatory subunit	KAP0
108	Q78ZA7	11	Nucleosome assembly protein 1-like 4	NP1L4
109	Q62418	11	Drebrin-like protein	DBNL
110	Q60973	11	Histone-binding protein RBBP7	RBBP7
111	P62196	11	26S protease regulatory subunit 8	PRS8
112	P54823	11	Probable ATP-dependent RNA helicase DDX6	DDX6
113	P24547	11	Inosine-5'-monophosphate dehydrogenase 2	IMDH2
114	P05064	11	Fructose-bisphosphate aldolase A	ALDOA
115	Q99KN1	10	Arrestin domain-containing protein 1	ARRDC1
116	Q9D8W5	10	26S proteasome non-ATPase regulatory subunit 12	PSD12
117	Q9D0E1	10	Heterogeneous nuclear ribonucleoprotein M	HNRPM
118	Q9CPY7	10	Cytosol aminopeptidase	AMPL
119	Q99JT2	10	Serine/threonine-protein kinase 26	STK26
120	Q8VEJ9	10	Vacuolar protein sorting-associated protein 4A	VPS4A
121	Q8R016	10	Bleomycin hydrolase	BLMH
122	Q7TNV0	10	Protein DEK	DEK
123	Q61081	10	Hsp90 co-chaperone Cdc37	CDC37
124	P70460	10	Vasodilator-stimulated phosphoprotein	VASP
125	P63005	10	Platelet-activating factor acetylhydrolase IB subunit alpha	LIS1
126	P11499	10	Heat shock protein HSP 90-beta	HS90B
127	Q9WUM4	9	Coronin-1C	COR1C
128	Q9CX00	9	IST1 homolog	IST1
129	Q91VV4	9	DENN domain-containing protein 2D	DEN2D
130	Q60668	9	Heterogeneous nuclear ribonucleoprotein D0	HNRPD
131	P63094	9	Guanine nucleotide-binding protein G(s) subunit alpha isoforms short	GNAS2
132	P62192	9	26S protease regulatory subunit 4	PRS4
133	P59325	9	Eukaryotic translation initiation factor 5	IF5
134	P54822	9	Adenylosuccinate lyase	PUR8
135	P29758	9	Ornithine aminotransferase, mitochondrial	OAT
136	P20060	9	Beta-hexosaminidase subunit beta	HEXB
137	P13379	9	T-cell surface glycoprotein CD5	CD5
138	P09411	9	Phosphoglycerate kinase 1	PGK1
139	P01590	9	Interleukin-2 receptor subunit alpha	IL2RA
140	Q9Z2W0	8	Aspartyl aminopeptidase	DNPEP
141	Q9Z0H4	8	CUGBP Elav-like family member 2	CELF2
142	Q99L45	8	Eukaryotic translation initiation factor 2 subunit 2	IF2B
143	Q922J9	8	Fatty acyl-CoA reductase 1	FACR1
144	Q8K1I7	8	WAS/WASL-interacting protein family member 1	WIPF1
145	Q64523	8	Histone H2A type 2-C	H2A2C
146	Q5FWK3	8	Rho GTPase-activating protein 1	RHG01
147	Q3UUV5	8	Src kinase-associated phosphoprotein 1	SKAP1
148	P62960	8	Nuclease-sensitive element-binding protein 1	YBOX1
149	P62806	8	Histone H4	H4
150	P61979	8	Heterogeneous nuclear ribonucleoprotein K	HNRPK
151	P50247	8	Adenosylhomocysteinase	SAHH
152	P47738	8	Aldehyde dehydrogenase, mitochondrial	ALDH2
153	P35821	8	Tyrosine-protein phosphatase non-receptor type 1	PTN1
154	P32067	8	Lupus La protein homolog	LA
155	P30416	8	Peptidyl-prolyl cis-trans isomerase FKBP4	FKBP4
156	P09405	8	Nucleolin	NUCL
157	P01831	8	Thy-1 membrane glycoprotein	THY1
158	Q9CZU6	7	Citrate synthase, mitochondrial	CISY
159	Q9CZ30	7	Obg-like ATPase 1	OLA1
160	Q9CQC6	7	Basic leucine zipper and W2 domain-containing protein 1	BZW1
161	Q91YH5	7	Atlastin-3	ATLA3
162	Q8C9V1	7	Carabin	TB10C
163	P61164	7	Alpha-centractin	ACTZ
164	P40237	7	CD82 antigen	CD82
165	P26041	7	Moesin	MOES
166	P26040	7	Ezrin	EZRI
167	P24668	7	Cation-dependent mannose-6-phosphate receptor	MPRD
168	P04235	7	T-cell surface glycoprotein CD3 delta chain	CD3D
169	Q9QZI9	6	Serine incorporator 3	SERC3
170	Q9DCL9	6	Multifunctional protein ADE2	PUR6
171	Q80TY0	6	Formin-binding protein 1	FNBP1
172	Q6P1F6	6	Serine/threonine-protein phosphatase 2A 55 kDa regulatory subunit B alpha isoform	2ABA
173	Q3THS6	6	S-adenosylmethionine synthase isoform type-2	METK2
174	P06800	6	Receptor-type tyrosine-protein phosphatase C	PTPRC
175	Q9Z1D1	5	Eukaryotic translation initiation factor 3 subunit G	EIF3G
176	Q9D554	5	Splicing factor 3A subunit 3	SF3A3
177	Q9CQ26	5	STAM-binding protein	STABP
178	Q8BT60	5	Copine-3	CPNE3
179	Q64735	5	Complement component receptor 1-like protein	CR1L
180	Q61656	5	Probable ATP-dependent RNA helicase DDX5	DDX5
181	P80316	5	T-complex protein 1 subunit epsilon	TCPE
182	P61202	5	COP9 signalosome complex subunit 2	CSN2
183	P53986	5	Monocarboxylate transporter 1	MOT1
184	P16460	5	Argininosuccinate synthase	ASSY
185	P15864	5	Histone H1.2	H12
186	D3Z7P3	5	Glutaminase kidney isoform, mitochondrial	GLSK
187	P31041	4	T-cell-specific surface glycoprotein CD28	CD28
188	Q9Z2L7	4	Cytokine receptor-like factor 3	CRLF3
189	Q9Z127	4	Large neutral amino acids transporter small subunit 1	LAT1
190	Q9D8E6	4	60S ribosomal protein L4	RL4
191	Q9CZ44	4	NSFL1 cofactor p47	NSF1C
192	Q8K4F0	4	CD226 antigen	CD226
193	Q8BXZ1	4	Protein disulfide-isomerase TMX3	TMX3
194	Q8BV49	4	Pyrin and HIN domain-containing protein 1	IFIX
195	Q80UL9	4	Junctional adhesion molecule-like	JAML
196	Q7M6Y3	4	Phosphatidylinositol-binding clathrin assembly protein	PICAL
197	Q61545	4	RNA-binding protein EWS	EWS
198	Q61024	4	Asparagine synthetase [glutamine-hydrolyzing]	ASNS
199	Q501J6	4	Probable ATP-dependent RNA helicase DDX17	DDX17
200	Q3U1V6	4	Ubiquitin-conjugating enzyme E2 variant 3	UEVLD
201	P97814	4	Proline-serine-threonine phosphatase-interacting protein 1	PPIP1
202	P62814	4	V-type proton ATPase subunit B, brain isoform	VATB2
203	P16858	4	Glyceraldehyde-3-phosphate dehydrogenase	G3P
204	P08752	4	Guanine nucleotide-binding protein G(i) subunit alpha-2	GNAI2
205	P06332	4	T-cell surface glycoprotein CD4	CD4
206	Q9JII5	3	DAZ-associated protein 1	DAZP1
207	Q99MN9	3	Propionyl-CoA carboxylase beta chain, mitochondrial	PCCB
208	Q8R550	3	SH3 domain-containing kinase-binding protein 1	SH3K1
209	Q8BGH2	3	Sorting and assembly machinery component 50 homolog	SAM50
210	Q8BG81	3	Polymerase delta-interacting protein 3	PDIP3
211	Q80VD1	3	Protein FAM98B	FA98B
212	Q61316	3	Heat shock 70 kDa protein 4	HSP74
213	P80317	3	T-complex protein 1 subunit zeta	TCPZ
214	P54071	3	Isocitrate dehydrogenase [NADP], mitochondrial	IDHP
215	P14576	3	Signal recognition particle 54 kDa protein	SRP54
216	O88712	3	C-terminal-binding protein 1	CTBP1
217	Q9QZQ8	2	Core histone macro-H2A.1	H2AY
218	Q9JMH6	2	Thioredoxin reductase 1, cytoplasmic	TRXR1
219	Q9EPE9	2	Manganese-transporting ATPase 13A1	AT131
220	Q9D7N9	2	Adipocyte plasma membrane-associated protein	APMAP
221	Q9D0I9	2	Arginine--tRNA ligase, cytoplasmic	SYRC
222	Q99KP6	2	Pre-mRNA-processing factor 19	PRP19
223	Q921F2	2	TAR DNA-binding protein 43	TADBP
224	Q91YR7	2	Pre-mRNA-processing factor 6	PRP6
225	Q8VEK3	2	Heterogeneous nuclear ribonucleoprotein U	HNRPU
226	Q8K0C4	2	Lanosterol 14-alpha demethylase	CP51A
227	Q8C0C7	2	Phenylalanine--tRNA ligase alpha subunit	SYFA
228	Q8BVE3	2	V-type proton ATPase subunit H	VATH
229	Q61655	2	ATP-dependent RNA helicase DDX19A	DD19A
230	Q61470	2	Leukocyte antigen CD37	CD37
231	Q3TTA7	2	E3 ubiquitin-protein ligase CBL-B	CBLB
232	Q00612	2	Glucose-6-phosphate 1-dehydrogenase X	G6PD1
233	P97311	2	DNA replication licensing factor MCM6	MCM6
234	P62908	2	40S ribosomal protein S3	RS3
235	P26450	2	Phosphatidylinositol 3-kinase regulatory subunit alpha	P85A
236	P17439	2	Glucosylceramidase	GLCM
237	P11983	2	T-complex protein 1 subunit alpha	TCPA
238	O54824	2	Pro-interleukin-16	IL16
239	O35465	2	Peptidyl-prolyl cis-trans isomerase FKBP8	FKBP8
240	Q60823	2	RAC-beta serine/threonine-protein kinase	AKT2

## Sheet: Vesicle
Rank	Accession	spectral counts	Description	Gene symbol
1	P10126	78	Elongation factor 1-alpha 1	EF1A1
2	P16858	74	Glyceraldehyde-3-phosphate dehydrogenase	G3P
3	P58252	60	Elongation factor 2	EF2
4	P20152	58	Vimentin	VIME
5	P09405	43	Nucleolin	NUCL
6	P06240	39	Proto-oncogene tyrosine-protein kinase LCK	LCK
7	Q8VEK3	34	Heterogeneous nuclear ribonucleoprotein U	HNRPU
8	Q8BG05	33	Heterogeneous nuclear ribonucleoprotein A3	ROA3
9	Q64523	30	Histone H2A type 2-C	H2A2C
10	P50580	29	Proliferation-associated protein 2G4	PA2G4
11	P52480	29	Pyruvate kinase PKM	KPYM
12	Q7TPV4	29	Myb-binding protein 1A	MBB1A
13	P62806	28	Histone H4	H4
14	P43404	28	Tyrosine-protein kinase ZAP-70	ZAP70
15	P06800	25	Receptor-type tyrosine-protein phosphatase C	PTPRC
16	P10853	25	Histone H2B type 1-F/J/L	H2B1F
17	P99024	25	Tubulin beta-5 chain	TBB5
18	P11983	24	T-complex protein 1 subunit alpha	TCPA
19	P14869	23	60S acidic ribosomal protein P0	RLA0
20	Q9D8E6	23	60S ribosomal protein L4	RL4
21	P24063	22	Integrin alpha-L	ITAL
22	P80314	22	T-complex protein 1 subunit beta	TCPB
23	O88569	21	Heterogeneous nuclear ribonucleoproteins A2/B1	ROA2
24	P42932	21	T-complex protein 1 subunit theta	TCPQ
25	P62908	20	40S ribosomal protein S3	RS3
26	Q8CGC7	20	Bifunctional glutamate/proline--tRNA ligase	SYEP
27	Q01320	19	DNA topoisomerase 2-alpha	TOP2A
28	P80316	18	T-complex protein 1 subunit epsilon	TCPE
29	Q62167	18	ATP-dependent RNA helicase DDX3X	DDX3X
30	Q8R081	18	Heterogeneous nuclear ribonucleoprotein L	HNRPL
31	Q99PV0	18	Pre-mRNA-processing-splicing factor 8	PRP8
32	P62960	17	Nuclease-sensitive element-binding protein 1	YBOX1
33	Q61656	17	Probable ATP-dependent RNA helicase DDX5	DDX5
34	Q8VDD5	17	Myosin-9	MYH9
35	P11499	16	Heat shock protein HSP 90-beta	HS90B
36	Q9JIK5	16	Nucleolar RNA helicase 2	DDX21
37	P15864	15	Histone H1.2	H12
38	P26041	15	Moesin	MOES
39	P35979	15	60S ribosomal protein L12	RL12
40	P80317	15	T-complex protein 1 subunit zeta	TCPZ
41	P80318	15	T-complex protein 1 subunit gamma	TCPG
42	Q6P4T2	15	U5 small nuclear ribonucleoprotein 200 kDa helicase	U520
43	Q922D8	15	C-1-tetrahydrofolate synthase, cytoplasmic	C1TC
44	P0C0S6	14	Histone H2A.Z	H2AZ
45	P47911	14	60S ribosomal protein L6	RL6
46	P49312	14	Heterogeneous nuclear ribonucleoprotein A1	ROA1
47	P62843	14	40S ribosomal protein S15	RS15
48	P80315	14	T-complex protein 1 subunit delta	TCPD
49	Q99JY9	14	Actin-related protein 3	ARP3
50	Q9Z2X1	14	Heterogeneous nuclear ribonucleoprotein F	HNRPF
51	E9PVA8	13	eIF-2-alpha kinase activator GCN1	GCN1
52	P26040	13	Ezrin	EZRI
53	Q8BMJ2	13	Leucine--tRNA ligase, cytoplasmic	SYLC
54	Q9D0I9	13	Arginine--tRNA ligase, cytoplasmic	SYRC
55	Q61187	13	Tumor susceptibility gene 101 protein	TSG101
56	P05213	12	Tubulin alpha-1B chain	TBA1B
57	P27659	12	60S ribosomal protein L3	RL3
58	P61979	12	Heterogeneous nuclear ribonucleoprotein K	HNRPK
59	P62082	12	40S ribosomal protein S7	RS7
60	P62702	12	40S ribosomal protein S4, X isoform	RS4X
61	Q61937	12	Nucleophosmin	NPM
62	Q7TMK9	12	Heterogeneous nuclear ribonucleoprotein Q	HNRPQ
63	Q8C3J5	12	Dedicator of cytokinesis protein 2	DOCK2
64	Q9D554	12	Splicing factor 3A subunit 3	SF3A3
65	P14824	11	Annexin A6	ANXA6
66	P26638	11	Serine--tRNA ligase, cytoplasmic	SYSC
67	P60843	11	Eukaryotic initiation factor 4A-I	IF4A1
68	P80313	11	T-complex protein 1 subunit eta	TCPH
69	P84228	11	Histone H3.2	H32
70	Q91V92	11	ATP-citrate synthase	ACLY
71	Q9D0E1	11	Heterogeneous nuclear ribonucleoprotein M	HNRPM
72	P39688	11	Tyrosine-protein kinase Fyn	FYN
73	O08810	10	116 kDa U5 small nuclear ribonucleoprotein component	U5S1
74	P11835	10	Integrin beta-2	ITB2
75	P14148	10	60S ribosomal protein L7	RL7
76	P25444	10	40S ribosomal protein S2	RS2
77	P29341	10	Polyadenylate-binding protein 1	PABP1
78	P56959	10	RNA-binding protein FUS	FUS
79	P63101	10	14-3-3 protein zeta/delta	1433Z
80	Q61233	10	Plastin-2	PLSL
81	Q6ZWX6	10	Eukaryotic translation initiation factor 2 subunit 1	IF2A
82	Q8K1B8	10	Fermitin family homolog 3	URP2
83	Q8K4Z5	10	Splicing factor 3A subunit 1	SF3A1
84	Q8VDN2	10	Sodium/potassium-transporting ATPase subunit alpha-1	AT1A1
85	Q99MN1	10	Lysine--tRNA ligase	SYK
86	Q9QZQ8	10	Core histone macro-H2A.1	H2AY
87	Q9WUA2	10	Phenylalanine--tRNA ligase beta subunit	SYFB
88	O35326	9	Serine/arginine-rich splicing factor 5	SRSF5
89	O35737	9	Heterogeneous nuclear ribonucleoprotein H	HNRH1
90	P04187	9	Granzyme B(G,H)	GRAB
91	P10852	9	4F2 cell-surface antigen heavy chain	4F2
92	P12970	9	60S ribosomal protein L7a	RL7A
93	P17182	9	Alpha-enolase	ENOA
94	P17225	9	Polypyrimidine tract-binding protein 1	PTBP1
95	P26043	9	Radixin	RADI
96	P47963	9	60S ribosomal protein L13	RL13
97	P51410	9	60S ribosomal protein L9	RL9
98	P62830	9	60S ribosomal protein L23	RL23
99	P68433	9	Histone H3.1	H31
100	Q501J6	9	Probable ATP-dependent RNA helicase DDX17	DDX17
101	Q921M3	9	Splicing factor 3B subunit 3	SF3B3
102	Q99NB9	9	Splicing factor 3B subunit 1	SF3B1
103	Q9JHU4	9	Cytoplasmic dynein 1 heavy chain 1	DYHC1
104	O70133	8	ATP-dependent RNA helicase A	DHX9
105	O89053	8	Coronin-1A	COR1A
106	P02301	8	Histone H3.3C	H3C
107	P06151	8	L-lactate dehydrogenase A chain	LDHA
108	P62918	8	60S ribosomal protein L8	RL8
109	P63028	8	Translationally-controlled tumor protein	TCTP
110	P97351	8	40S ribosomal protein S3a	RS3A
111	Q61990	8	Poly(rC)-binding protein 2	PCBP2
112	Q64514	8	Tripeptidyl-peptidase 2	TPP2
113	Q8VDM4	8	26S proteasome non-ATPase regulatory subunit 2	PSMD2
114	Q9WUA3	8	ATP-dependent 6-phosphofructokinase, platelet type	PFKAP
115	Q9Z204	8	Heterogeneous nuclear ribonucleoproteins C1/C2	HNRPC
116	O35643	7	AP-1 complex subunit beta-1	AP1B1
117	P01901	7	H-2 class I histocompatibility antigen, K-B alpha chain	HA1B
118	P10630	7	Eukaryotic initiation factor 4A-II	IF4A2
119	P25206	7	DNA replication licensing factor MCM3	MCM3
120	P43276	7	Histone H1.5	H15
121	P49718	7	DNA replication licensing factor MCM5	MCM5
122	P54823	7	Probable ATP-dependent RNA helicase DDX6	DDX6
123	P61161	7	Actin-related protein 2	ARP2
124	P62751	7	60S ribosomal protein L23a	RL23A
125	P63276	7	40S ribosomal protein S17	RS17
126	P68040	7	Receptor of activated protein C kinase 1	RACK1
127	Q08288	7	Cell growth-regulating nucleolar protein	LYAR
128	Q61035	7	Histidine--tRNA ligase, cytoplasmic	SYHC
129	Q6P542	7	ATP-binding cassette sub-family F member 1	ABCF1
130	Q9CVB6	7	Actin-related protein 2/3 complex subunit 2	ARPC2
131	Q9DBG3	7	AP-2 complex subunit beta	AP2B1
132	Q9JKF1	7	Ras GTPase-activating-like protein IQGAP1	IQGA1
133	P22646	7	T-cell surface glycoprotein CD3 epsilon chain	CD3E
134	O08583	6	THO complex subunit 4	THOC4
135	O35841	6	Apoptosis inhibitor 5	API5
136	P07901	6	Heat shock protein HSP 90-alpha	HS90A
137	P14206	6	40S ribosomal protein SA	RSSA
138	P23116	6	Eukaryotic translation initiation factor 3 subunit A	EIF3A
139	P32233	6	Developmentally-regulated GTP-binding protein 1	DRG1
140	P53026	6	60S ribosomal protein L10a	RL10A
141	P62259	6	14-3-3 protein epsilon	1433E
142	P70168	6	Importin subunit beta-1	IMB1
143	Q3TXS7	6	26S proteasome non-ATPase regulatory subunit 1	PSMD1
144	Q60972	6	Histone-binding protein RBBP4	RBBP4
145	Q78PY7	6	Staphylococcal nuclease domain-containing protein 1	SND1
146	Q99K48	6	Non-POU domain-containing octamer-binding protein	NONO
147	Q9CQC6	6	Basic leucine zipper and W2 domain-containing protein 1	BZW1
148	Q9CR57	6	60S ribosomal protein L14	RL14
149	Q9WUK2	6	Eukaryotic translation initiation factor 4H	IF4H
150	Q9Z1N5	6	Spliceosome RNA helicase Ddx39b	DX39B
151	P24161	6	T-cell surface glycoprotein CD3 zeta chain	CD3Z
152	P01899	5	H-2 class I histocompatibility antigen, D-B alpha chain	HA11
153	P05064	5	Fructose-bisphosphate aldolase A	ALDOA
154	P09411	5	Phosphoglycerate kinase 1	PGK1
155	P16546	5	Spectrin alpha chain, non-erythrocytic 1	SPTN1
156	P35980	5	60S ribosomal protein L18	RL18
157	P37913	5	DNA ligase 1	DNLI1
158	P40142	5	Transketolase	TKT
159	P43274	5	Histone H1.4	H14
160	P43275	5	Histone H1.1	H11
161	P60335	5	Poly(rC)-binding protein 1	PCBP1
162	P61222	5	ATP-binding cassette sub-family E member 1	ABCE1
163	P62245	5	40S ribosomal protein S15a	RS15A
164	P62301	5	40S ribosomal protein S13	RS13
165	P62754	5	40S ribosomal protein S6	RS6
166	P62962	5	Profilin-1	PROF1
167	P63017	5	Heat shock cognate 71 kDa protein	HSP7C
168	P63242	5	Eukaryotic translation initiation factor 5A-1	IF5A1
169	P63325	5	40S ribosomal protein S10	RS10
170	P97372	5	Proteasome activator complex subunit 2	PSME2
171	Q5SQX6	5	Cytoplasmic FMR1-interacting protein 2	CYFP2
172	Q60668	5	Heterogeneous nuclear ribonucleoprotein D0	HNRPD
173	Q62448	5	Eukaryotic translation initiation factor 4 gamma 2	IF4G2
174	Q64511	5	DNA topoisomerase 2-beta	TOP2B
175	Q6P5D8	5	Structural maintenance of chromosomes flexible hinge domain-containing protein 1	SMHD1
176	Q6ZQ38	5	Cullin-associated NEDD8-dissociated protein 1	CAND1
177	Q8BZN6	5	Dedicator of cytokinesis protein 10	DOC10
178	Q8C0C7	5	Phenylalanine--tRNA ligase alpha subunit	SYFA
179	Q8VIJ6	5	Splicing factor, proline- and glutamine-rich	SFPQ
180	Q91VK1	5	Basic leucine zipper and W2 domain-containing protein 2	BZW2
181	Q922B2	5	Aspartate--tRNA ligase, cytoplasmic	SYDC
182	Q9JL26	5	Formin-like protein 1	FMNL1
183	Q9Z0N1	5	Eukaryotic translation initiation factor 2 subunit 3, X-linked	IF2G
184	Q9Z1Q9	5	Valine--tRNA ligase	SYVC
185	O09167	4	60S ribosomal protein L21	RL21
186	O70251	4	Elongation factor 1-beta	EF1B
187	O88685	4	26S protease regulatory subunit 6A	PRS6A
188	P08752	4	Guanine nucleotide-binding protein G(i) subunit alpha-2	GNAI2
189	P13864	4	DNA (cytosine-5)-methyltransferase 1	DNMT1
190	P17742	4	Peptidyl-prolyl cis-trans isomerase A	PPIA
191	P24547	4	Inosine-5'-monophosphate dehydrogenase 2	IMDH2
192	P26369	4	Splicing factor U2AF 65 kDa subunit	U2AF2
193	P29351	4	Tyrosine-protein phosphatase non-receptor type 6	PTN6
194	P40124	4	Adenylyl cyclase-associated protein 1	CAP1
195	P42225	4	Signal transducer and activator of transcription 1	STAT1
196	P47955	4	60S acidic ribosomal protein P1	RLA1
197	P49717	4	DNA replication licensing factor MCM4	MCM4
198	P54103	4	DnaJ homolog subfamily C member 2	DNJC2
199	P54775	4	26S protease regulatory subunit 6B	PRS6B
200	P57776	4	Elongation factor 1-delta	EF1D
201	P62137	4	Serine/threonine-protein phosphatase PP1-alpha catalytic subunit	PP1A
202	P62242	4	40S ribosomal protein S8	RS8
203	P62315	4	Small nuclear ribonucleoprotein Sm D1	SMD1
204	P62835	4	Ras-related protein Rap-1A	RAP1A
205	P63323	4	40S ribosomal protein S12	RS12
206	P70460	4	Vasodilator-stimulated phosphoprotein	VASP
207	P97379	4	Ras GTPase-activating protein-binding protein 2	G3BP2
208	Q3TIX9	4	U4/U6.U5 tri-snRNP-associated protein 2	SNUT2
209	Q3U7R1	4	Extended synaptotagmin-1	ESYT1
210	Q3UKJ7	4	WD40 repeat-containing protein SMU1	SMU1
211	Q61210	4	Rho guanine nucleotide exchange factor 1	ARHG1
212	Q68FD5	4	Clathrin heavy chain 1	CLH1
213	Q6NZJ6	4	Eukaryotic translation initiation factor 4 gamma 1	IF4G1
214	Q6ZQ08	4	CCR4-NOT transcription complex subunit 1	CNOT1
215	Q6ZWN5	4	40S ribosomal protein S9	RS9
216	Q80SU7	4	Interferon-induced very large GTPase 1	GVIN1
217	Q8BP67	4	60S ribosomal protein L24	RL24
218	Q8BPU7	4	Engulfment and cell motility protein 1	ELMO1
219	Q8BWY3	4	Eukaryotic peptide chain release factor subunit 1	ERF1
220	Q8C2K1	4	Differentially expressed in FDCP 6	DEFI6
221	Q8R326	4	Paraspeckle component 1	PSPC1
222	Q8VDW0	4	ATP-dependent RNA helicase DDX39A	DX39A
223	Q8VH51	4	RNA-binding protein 39	RBM39
224	Q9CW03	4	Structural maintenance of chromosomes protein 3	SMC3
225	Q9CY58	4	Plasminogen activator inhibitor 1 RNA-binding protein	PAIRB
226	Q9D6Z1	4	Nucleolar protein 56	NOP56
227	Q9D8W5	4	26S proteasome non-ATPase regulatory subunit 12	PSD12
228	Q9DBR1	4	5'-3' exoribonuclease 2	XRN2
229	Q9DBR7	4	Protein phosphatase 1 regulatory subunit 12A	MYPT1
230	Q9DCH4	4	Eukaryotic translation initiation factor 3 subunit F	EIF3F
231	Q9QY06	4	Unconventional myosin-IXb	MYO9B
232	Q99KN1	4	Arrestin domain-containing protein 1	ARRDC1
233	P46467	4	Vacuolar protein sorting-associated protein 4B	VPS4B
234	B2RY56	3	RNA-binding protein 25	RBM25
235	E9PVX6	3	Proliferation marker protein Ki-67	KI67
236	O54946	3	DnaJ homolog subfamily B member 6	DNJB6
237	P14115	3	60S ribosomal protein L27a	RL27A
238	P14131	3	40S ribosomal protein S16	RS16
239	P27773	3	Protein disulfide-isomerase A3	PDIA3
240	P56480	3	ATP synthase subunit beta, mitochondrial	ATPB
241	P61750	3	ADP-ribosylation factor 4	ARF4
242	P62996	3	Transformer-2 protein homolog beta	TRA2B
243	P84104	3	Serine/arginine-rich splicing factor 3	SRSF3
244	P99027	3	60S acidic ribosomal protein P2	RLA2
245	Q3UIR3	3	E3 ubiquitin-protein ligase DTX3L	DTX3L
246	Q3UQ44	3	Ras GTPase-activating-like protein IQGAP2	IQGA2
247	Q60749	3	KH domain-containing, RNA-binding, signal transduction-associated protein 1	KHDR1
248	Q60865	3	Caprin-1	CAPR1
249	Q61136	3	Serine/threonine-protein kinase PRP4 homolog	PRP4B
250	Q61753	3	D-3-phosphoglycerate dehydrogenase	SERA
251	Q62261	3	Spectrin beta chain, non-erythrocytic 1	SPTB2
252	Q68FL6	3	Methionine--tRNA ligase, cytoplasmic	SYMC
253	Q6DFV1	3	Condensin-2 complex subunit G2	CNDG2
254	Q6DFW4	3	Nucleolar protein 58	NOP58
255	Q6NVF9	3	Cleavage and polyadenylation specificity factor subunit 6	CPSF6
256	Q6PDM2	3	Serine/arginine-rich splicing factor 1	SRSF1
257	Q7TT37	3	Elongator complex protein 1	ELP1
258	Q8BG32	3	26S proteasome non-ATPase regulatory subunit 11	PSD11
259	Q8BGD9	3	Eukaryotic translation initiation factor 4B	IF4B
260	Q8BP47	3	Asparagine--tRNA ligase, cytoplasmic	SYNC
261	Q8C1B7	3	Septin-11	SEPT11
262	Q8CD15	3	Bifunctional lysine-specific demethylase and histidyl-hydroxylase MINA	RIOX2
263	Q8CG48	3	Structural maintenance of chromosomes protein 2	SMC2
264	Q8K2Z4	3	Condensin complex subunit 1	CND1
265	Q8VDJ3	3	Vigilin	VIGLN
266	Q8VDM6	3	Heterogeneous nuclear ribonucleoprotein U-like protein 1	HNRL1
267	Q91VR5	3	ATP-dependent RNA helicase DDX1	DDX1
268	Q91Z67	3	SLIT-ROBO Rho GTPase-activating protein 2	SRGP2
269	Q91ZW3	3	SWI/SNF-related matrix-associated actin-dependent regulator of chromatin subfamily A member 5	SMCA5
270	Q99020	3	Heterogeneous nuclear ribonucleoprotein A/B	ROAA
271	Q99L45	3	Eukaryotic translation initiation factor 2 subunit 2	IF2B
272	Q9CU62	3	Structural maintenance of chromosomes protein 1A	SMC1A
273	Q9CXY6	3	Interleukin enhancer-binding factor 2	ILF2
274	Q9EPU0	3	Regulator of nonsense transcripts 1	RENT1
275	Q9JHW4	3	Selenocysteine-specific elongation factor	SELB
276	Q9JJ28	3	Protein flightless-1 homolog	FLII
277	Q9JM76	3	Actin-related protein 2/3 complex subunit 3	ARPC3
278	Q9WUM4	3	Coronin-1C	COR1C
279	Q9Z130	3	Heterogeneous nuclear ribonucleoprotein D-like	HNRDL
280	P11942	3	T-cell surface glycoprotein CD3 gamma chain	CD3G
281	O35286	2	Pre-mRNA-splicing factor ATP-dependent RNA helicase DHX15	DHX15
282	O55098	2	Serine/threonine-protein kinase 10	STK10
283	O89086	2	RNA-binding protein 3	RBM3
284	P06745	2	Glucose-6-phosphate isomerase	G6PI
285	P07356	2	Annexin A2	ANXA2
286	P15702	2	Leukosialin	LEUK
287	P23249	2	Putative helicase MOV-10	MOV10
288	P51912	2	Neutral amino acid transporter B(0)	AAAT
289	P56183	2	Ribosomal RNA processing protein 1 homolog A	RRP1
290	P57784	2	U2 small nuclear ribonucleoprotein A'	RU2A
291	P59999	2	Actin-related protein 2/3 complex subunit 4	ARPC4
292	P62192	2	26S protease regulatory subunit 4	PRS4
293	P62270	2	40S ribosomal protein S18	RS18
294	P63094	2	Guanine nucleotide-binding protein G(s) subunit alpha isoforms short	GNAS2
295	P70333	2	Heterogeneous nuclear ribonucleoprotein H2	HNRH2
296	P97310	2	DNA replication licensing factor MCM2	MCM2
297	P97311	2	DNA replication licensing factor MCM6	MCM6
298	Q64213	2	Splicing factor 1	SF01
299	Q6NV83	2	U2 snRNP-associated SURP motif-containing protein	SR140
300	Q6P4S8	2	Integrator complex subunit 1	INT1
301	Q6P5B0	2	RRP12-like protein	RRP12
302	Q6ZQL4	2	WD repeat-containing protein 43	WDR43
303	Q80UG5	2	Septin-9	SEPT9
304	Q80WQ2	2	Protein VAC14 homolog	VAC14
305	Q8BKS9	2	Pumilio homolog 3	PUM3
306	Q8BU30	2	Isoleucine--tRNA ligase, cytoplasmic	SYIC
307	Q8BVY0	2	Ribosomal L1 domain-containing protein 1	RL1D1
308	Q8CGC6	2	RNA-binding protein 28	RBM28
309	Q8CI11	2	Guanine nucleotide-binding protein-like 3	GNL3
310	Q8K310	2	Matrin-3	MATR3
311	Q8K363	2	ATP-dependent RNA helicase DDX18	DDX18
312	Q91VC3	2	Eukaryotic initiation factor 4A-III	IF4A3
313	Q921F2	2	TAR DNA-binding protein 43	TADBP
314	Q99JX4	2	Eukaryotic translation initiation factor 3 subunit M	EIF3M
315	Q99KP6	2	Pre-mRNA-processing factor 19	PRP19
316	Q9CWX9	2	Probable ATP-dependent RNA helicase DDX47	DDX47
317	Q9CXW4	2	60S ribosomal protein L11	RL11
318	Q9DBD5	2	Proline-, glutamic acid- and leucine-rich protein 1	PELP1
319	Q9R1T4	2	Septin-6	SEPT6
